# Supplementary material for: Stimulus Statistics Change Sounds from Near-Indiscriminable to Hyperdiscriminable
Source: PLoS One. 2016 Aug 10;11(8):e0161001. doi: 10.1371/journal.pone.0161001 (PMC4979885; doi:10.1371/journal.pone.0161001)
Supplement: S1 Table — Mean discrimination accuracy for every listener in each experiment depicted in Fig 2. Within a given experiment, each row depicts performance for a given listener. Means are calculated for Consistent and Orthogonal trials in each testing block. Group means and standard errors of the mean (SE) appear at the top of each section. (XLSX) [file pone.0161001.s001.xlsx]

## Sheet: S1 Table
	Stilp & Kluender 2012								Experiment 1								Experiment 2								Experiment 3								Experiment 4						Experiment 5
	Block 1	Block 1	Block 2	Block 2	Block 3	Block 3			Block 1	Block 1	Block 2	Block 2	Block 3	Block 3			Block 1	Block 1	Block 2	Block 2	Block 3	Block 3			Block 1	Block 1	Block 2	Block 2	Block 3	Block 3			Block 1	Block 2	Block 3	Block 3			Block 1	Block 2	Block 3	Block 3
	Consistent	Orthogonal	Consistent	Orthogonal	Consistent	Orthogonal			Consistent	Orthogonal	Consistent	Orthogonal	Consistent	Orthogonal			Consistent	Orthogonal	Consistent	Orthogonal	Consistent	Orthogonal			Consistent	Orthogonal	Consistent	Orthogonal	Consistent	Orthogonal			Consistent	Consistent	Consistent	Orthogonal			Consistent	Consistent	Consistent	Orthogonal
Mean	0.669792	0.6	0.681458	0.634375	0.686667	0.646875		Mean	0.648958	0.653125	0.6475	0.653125	0.656458	0.665625		Mean	0.617083	0.65625	0.630625	0.678125	0.632083	0.69375		Mean	0.6275	0.703125	0.652292	0.725	0.665208	0.734375		Mean	0.65	0.662917	0.663333	0.628125		Mean	0.671581	0.687607	0.689957	0.794872
SE	0.0137213	0.0329505	0.0164529	0.029819	0.0162057	0.0325491		SE	0.0213404	0.0364949	0.0205324	0.0274035	0.0216681	0.0364675		SE	0.0170128	0.0348848	0.018273	0.0376832	0.0187472	0.0322593		SE	0.0160134	0.0292424	0.0205146	0.0287284	0.0208267	0.0352951		SE	0.0173087	0.0182036	0.0174082	0.0295151		SE	0.014575	0.0172494	0.0179582	0.0277377
	0.608333	0.5	0.691667	0.625	0.65	0.625			0.566667	0.625	0.558333	0.625	0.558333	0.5			0.541667	0.25	0.491667	0.5	0.516667	0.5			0.591667	0.5	0.608333	0.75	0.608333	0.625			0.816667	0.841667	0.808333	0.5			0.775	0.766667	0.683333	1
	0.666667	0.75	0.825	0.875	0.858333	1			0.541667	0.5	0.666667	0.375	0.558333	0.375			0.566667	0.25	0.641667	0.5	0.616667	0.625			0.683333	0.875	0.6	0.625	0.775	1			0.616667	0.608333	0.691667	0.5			0.8	0.683333	0.766667	0.75
	0.841667	0.5	0.758333	0.75	0.766667	0.625			0.7	0.75	0.683333	0.75	0.733333	0.75			0.675	0.625	0.7	0.625	0.641667	0.75			0.75	0.75	0.808333	0.5	0.8	0.875			0.65	0.633333	0.541667	0.5			0.725	0.741667	0.666667	0.75
	0.691667	0.5	0.675	0.875	0.691667	0.5			0.525	0.75	0.533333	0.5	0.533333	0.625			0.8	0.625	0.791667	1	0.841667	1			0.641667	0.875	0.775	0.875	0.8	0.875			0.55	0.541667	0.5	0.75			0.65	0.708333	0.8	0.875
	0.716667	0.625	0.733333	0.375	0.783333	0.875			0.658333	0.625	0.575	0.625	0.641667	0.75			0.666667	0.75	0.883333	0.875	0.85	0.5			0.525	0.625	0.35	0.125	0.391667	0.25			0.291667	0.25	0.258333	0.25			0.733333	0.783333	0.866667	0.875
	0.45	0.25	0.525	0.25	0.591667	0.75			0.591667	0.875	0.683333	0.625	0.683333	0.875			0.5	0.75	0.508333	0.25	0.5	0.5			0.666667	0.75	0.833333	0.875	0.9	0.875			0.683333	0.775	0.7	0.5			0.741667	0.658333	0.616667	0.75
	0.775	0.625	0.725	0.5	0.8	0.625			0.758333	0.625	0.708333	0.5	0.7	0.375			0.533333	0.25	0.625	0.25	0.666667	0.625			0.6	0.75	0.558333	0.875	0.558333	0.625			0.5	0.441667	0.5	0.75			0.683333	0.725	0.775	1
	0.741667	0.625	0.883333	1	0.841667	0.625			0.733333	0.875	0.675	0.5	0.666667	1			0.65	0.75	0.541667	0.75	0.583333	1			0.616667	0.625	0.741667	0.75	0.683333	0.75			0.591667	0.6	0.683333	0.75			0.433333	0.525	0.566667	0.625
	0.708333	0.875	0.7	0.5	0.691667	0.5			0.525	0.625	0.6	0.5	0.591667	0.75			0.791667	0.875	0.775	1	0.775	0.75			0.716667	1	0.833333	0.75	0.758333	1			0.683333	0.791667	0.708333	0.375			0.716667	0.658333	0.583333	1
	0.733333	0.625	0.85	0.625	0.808333	0.75			0.475	0.625	0.616667	0.625	0.575	0.5			0.591667	0.625	0.641667	0.75	0.7	0.5			0.591667	0.75	0.591667	0.625	0.666667	1			0.791667	0.866667	0.891667	1			0.633333	0.625	0.65	0.5
	0.833333	0.75	0.833333	0.5	0.841667	0.75			0.691667	0.875	0.675	0.625	0.791667	0.625			0.483333	0.5	0.458333	0.625	0.508333	0.25			0.491667	0.625	0.466667	0.625	0.391667	0.375			0.783333	0.783333	0.816667	1			0.825	0.808333	0.858333	1
	0.525	0.5	0.625	0.75	0.666667	0.375			0.708333	0.75	0.741667	0.5	0.775	0.375			0.45	0.25	0.5	0.5	0.5	0.5			0.625	0.5	0.516667	0.75	0.466667	0.625			0.783333	0.675	0.608333	0.625			0.758333	0.791667	0.766667	1
	0.716667	0.5	0.758333	0.625	0.708333	0.75			0.916667	1	0.933333	0.875	0.925	1			0.525	0.25	0.541667	0.625	0.408333	0.625			0.683333	0.75	0.733333	0.875	0.791667	0.875			0.641667	0.658333	0.708333	0.625			0.733333	0.8	0.725	0.75
	0.616667	0.5	0.608333	0.625	0.691667	0.75			0.708333	0.625	0.733333	0.75	0.716667	0.75			0.783333	0.75	0.916667	0.875	0.85	0.875			0.641667	0.5	0.716667	0.875	0.708333	1			0.683333	0.683333	0.708333	0.875			0.658333	0.7	0.683333	0.75
	0.625	1	0.691667	0.5	0.591667	0.5			0.691667	0.875	0.775	0.75	0.825	1			0.758333	0.875	0.75	1	0.7	0.875			0.708333	0.75	0.716667	0.625	0.658333	0.75			0.616667	0.791667	0.841667	0.75			0.525	0.675	0.633333	0.75
	0.641667	0.625	0.633333	1	0.658333	0.875			0.575	0.5	0.6	0.5	0.666667	0.5			0.591667	0.625	0.625	0.625	0.525	0.375			0.55	0.625	0.641667	0.75	0.6	0.625			0.666667	0.75	0.758333	0.5			0.675	0.916667	0.933333	1
	0.783333	0.75	0.816667	0.5	0.816667	0.625			0.6	0.5	0.65	0.5	0.658333	0.5			0.775	0.75	0.608333	0.75	0.716667	0.875			0.833333	0.875	0.808333	0.875	0.85	1			0.575	0.658333	0.625	0.875			0.675	0.575	0.725	0.5
	0.708333	0.5	0.75	0.375	0.65	0.875			0.233333	0.25	0.283333	0.25	0.275	0.5			0.608333	0.5	0.616667	0.5	0.691667	0.75			0.35	0.125	0.466667	0.5	0.591667	0.5			0.541667	0.55	0.575	0.5			0.65	0.766667	0.675	0.75
	0.575	0.875	0.558333	0.625	0.55	0.375			0.775	1	0.9	0.875	0.933333	1			0.7	1	0.691667	0.875	0.75	0.875			0.716667	0.5	0.666667	0.625	0.616667	0.75			0.683333	0.775	0.725	0.75			0.775	0.783333	0.625	1
	0.65	0.625	0.658333	0.375	0.65	0.5			0.658333	0.625	0.675	0.75	0.683333	0.875			0.558333	0.75	0.5	0.5	0.541667	0.5			0.75	1	0.858333	0.75	0.85	1			0.65	0.725	0.708333	0.75			0.683333	0.766667	0.7	0.75
	0.641667	0.5	0.641667	0.625	0.55	0.625			0.75	0.75	0.75	0.75	0.775	1			0.508333	0.875	0.675	1	0.625	0.75			0.683333	0.625	0.483333	0.25	0.508333	0.5			0.566667	0.516667	0.616667	0.375			0.766667	0.783333	0.833333	0.875
	0.691667	0.5	0.683333	0.75	0.766667	0.625			0.55	0.625	0.733333	0.875	0.741667	0.875			0.708333	0.625	0.683333	0.875	0.583333	1			0.6	0.75	0.65	0.75	0.55	0.625			0.7	0.625	0.633333	0.5			0.65	0.65	0.55	0.625
	0.675	1	0.808333	0.75	0.858333	0.625			0.566667	0	0.516667	0.75	0.491667	0.25			0.6	0.875	0.591667	0.375	0.608333	0.5			0.733333	1	0.808333	0.875	0.75	1			0.65	0.716667	0.716667	1			0.558333	0.616667	0.441667	0.625
	0.783333	0.75	0.783333	0.5	0.733333	0.875			0.775	0.625	0.625	0.625	0.591667	0.375			0.625	0.75	0.675	0.75	0.533333	0.75			0.475	0.625	0.483333	0.875	0.491667	0.375			0.558333	0.6	0.6	0.5			0.575	0.616667	0.591667	0.5
	0.658333	0.625	0.775	0.625	0.65	0.875			0.641667	0.75	0.541667	0.625	0.55	0.375			0.741667	0.875	0.691667	1	0.825	1			0.608333	0.75	0.733333	0.875	0.758333	0.875			0.708333	0.775	0.658333	0.625			0.608333	0.683333	0.733333	0.875
	0.85	1	0.85	1	0.85	1			0.758333	1	0.758333	1	0.8	0.875			0.516667	0.875	0.575	1	0.591667	0.875			0.583333	0.625	0.616667	0.875	0.666667	0.625			0.766667	0.8	0.783333	0.625			0.591667	0.583333	0.616667	0.875
	0.591667	0.375	0.591667	0.875	0.783333	0			0.275	0.125	0.283333	0.375	0.291667	0.5			0.541667	0.875	0.608333	0.875	0.6	0.625			0.608333	0.875	0.616667	0.75	0.641667	0.75			0.683333	0.65	0.6	0.75			0.65	0.691667	0.825	1
	0.625	0.5	0.75	0.625	0.633333	0.875			0.708333	0.875	0.566667	0.5	0.55	0.625			0.408333	0.375	0.5	0.5	0.533333	0.5			0.541667	0.75	0.608333	0.875	0.733333	0.5			0.675	0.683333	0.725	0.5			0.725	0.708333	0.691667	0.875
	0.641667	0.5	0.666667	0.625	0.666667	0.5			0.675	0.75	0.575	0.375	0.566667	0.625			0.55	0.5	0.6	0.75	0.666667	0.75			0.675	1	0.666667	0.875	0.691667	0.875			0.733333	0.65	0.691667	0.75			0.666667	0.525	0.608333	0.5
	0.616667	0.625	0.591667	0.625	0.7	0.875			0.583333	0.75	0.416667	0.875	0.483333	0.25			0.666667	0.75	0.65	0.625	0.7	0.875			0.641667	0.875	0.641667	0.75	0.758333	0.875			0.658333	0.575	0.633333	0.625			0.583333	0.541667	0.616667	0.5
	0.675	0.5	0.55	0.625	0.625	0.625			0.775	0.75	0.691667	0.875	0.791667	0.75			0.658333	0.625	0.575	0.75	0.65	0.625			0.691667	0.625	0.783333	0.75	0.825	0.625			0.591667	0.641667	0.641667	0.5			0.541667	0.45	0.616667	0.875
	0.575	0.5	0.491667	0.625	0.583333	0.5			0.783333	0.875	0.808333	1	0.7	1			0.825	1	0.816667	0.875	0.791667	1			0.683333	0.75	0.708333	0.75	0.683333	0.875			0.683333	0.625	0.566667	0.5			0.833333	0.816667	0.808333	0.875
	0.691667	0.25	0.583333	0.625	0.45	0.25			0.85	1	0.758333	0.625	0.791667	1			0.558333	0.5	0.525	0.25	0.55	0.75			0.591667	0.625	0.533333	0.75	0.566667	0.875			0.491667	0.666667	0.733333	0.625			0.608333	0.666667	0.666667	0.625
	0.675	0.625	0.533333	0.375	0.641667	0.625			0.766667	0.625	0.716667	0.75	0.691667	0.375			0.725	1	0.766667	1	0.75	1			0.591667	0.75	0.591667	0.625	0.558333	0.75			0.625	0.666667	0.666667	0.5			0.833333	0.941667	0.891667	1
	0.591667	0.25	0.633333	0.75	0.666667	0.75			0.708333	0.5	0.658333	0.625	0.65	0.625			0.483333	0.625	0.491667	0.25	0.45	0.5			0.708333	0.875	0.8	1	0.833333	0.625			0.816667	0.766667	0.75	0.875			0.641667	0.541667	0.566667	0.5
	0.666667	0.375	0.616667	0.625	0.533333	0.5			0.575	0.625	0.691667	0.75	0.7	0.625			0.616667	0.75	0.6	0.625	0.558333	0.5			0.691667	0.75	0.591667	0.75	0.625	0.875			0.675	0.7	0.675	0.625			0.566667	0.658333	0.45	0.875
	0.5	0.25	0.55	0.625	0.575	0.375			0.75	0.375	0.666667	0.625	0.666667	0.625			0.583333	0.75	0.658333	0.375	0.666667	0.375			0.616667	0.375	0.733333	0.625	0.7	1			0.558333	0.558333	0.55	0.25			0.616667	0.7	0.725	1
	0.733333	0.875	0.683333	0.875	0.725	0.625			0.583333	0.375	0.6	0.75	0.566667	0.75			0.75	0.75	0.775	0.875	0.758333	0.875			0.566667	0.75	0.525	0.5	0.558333	0.5			0.708333	0.591667	0.658333	0.75			0.716667	0.641667	0.683333	0.875
	0.633333	0.5	0.533333	0.25	0.591667	0.75			0.7	0.375	0.641667	0.75	0.666667	0.875			0.525	0.375	0.45	0.5	0.458333	0.625			0.325	0.375	0.408333	0.5	0.433333	0.125			0.475	0.608333	0.583333	0.5			0.608333	0.541667	0.691667	0.75
	0.666667	1	0.641667	0.75	0.575	0.75			0.55	0.5	0.633333	0.625	0.7	0.625			0.541667	0.5	0.508333	0.5	0.5	0.625			0.75	0.625	0.816667	1	0.808333	0.75			0.875	0.7	0.691667	0.625
