# Supplementary material for: Stimulus Statistics Change Sounds from Near-Indiscriminable to Hyperdiscriminable
Source: PLoS One. 2016 Aug 10;11(8):e0161001. doi: 10.1371/journal.pone.0161001 (PMC4979885; doi:10.1371/journal.pone.0161001)
Supplement: S2 Table — The leftmost column indicates the testing block (out of 3) in the experiment. For each experiment depicted in Fig 2, each stimulus is represented by the ordered pair indicating its position in the stimulus matrix, from (1,1) to (18,18). Within each experiment, the first column indicates position along the abscissa (Spectral Shape, SS) and the second column indicates position along the ordinate (Attack/Decay, AD). Within each testing block, Consistent stimuli are listed first and Orthogonal stimuli (when included) are listed second. Below these stimulus representations, the covariance matrix calculated on these stimuli is listed, followed by Eigenvalues of that covariance matrix. λ1 indicates the first Eigenvalue (corresponding to the Consistent dimension), and λ2 indicates the second Eigenvalue (corresponding to the Orthogonal dimension). (XLSX) [file pone.0161001.s002.xlsx]

## Sheet: S2_table
		Stilp & Kluender 2012			Experiment 1			Experiment 2			Experiment 3			Experiment 4			Experiment 5
Block #		SS	AD		SS	AD		SS	AD		SS	AD		SS	AD		SS	AD
1		1	1		1	1		1	1		1	1		1	1		1	1
1		2	2		2	2		2	2		2	2		2	2		2	2
1		3	3		3	3		3	3		3	3		3	3		3	3
1		4	4		4	4		4	4		4	4		4	4		4	4
1		5	5		5	5		5	5		5	5		5	5		5	5
1		6	6		6	6		6	6		6	6		6	6		6	6
1		7	7		7	7		7	7		7	7		7	7		7	7
1		8	8		8	8		8	8		8	8		8	8		8	8
1		9	9		9	9		9	9		9	9		9	9		9	9
1		10	10		10	10		10	10		10	10		10	10		10	10
1		11	11		11	11		11	11		11	11		11	11		11	11
1		12	12		12	12		12	12		12	12		12	12		12	12
1		13	13		13	13		13	13		13	13		13	13		13	13
1		14	14		14	14		14	14		14	14		14	14		14	14
1		15	15		15	15		15	15		15	15		15	15		15	15
1		16	16		16	16		16	16		16	16		16	16		16	16
1		17	17		17	17		17	17		17	17		17	17		17	17
1		18	18		18	18		18	18		18	18		18	18		18	18
1		8	11		5	14		2	17		1	18
1		11	8		8	11		5	14		4	15
2		1	1		1	1		1	1		1	1		1	1		1	1
2		2	2		2	2		2	2		2	2		2	2		2	2
2		3	3		3	3		3	3		3	3		3	3		3	3
2		4	4		4	4		4	4		4	4		4	4		4	4
2		5	5		5	5		5	5		5	5		5	5		5	5
2		6	6		6	6		6	6		6	6		6	6		6	6
2		7	7		7	7		7	7		7	7		7	7		7	7
2		8	8		8	8		8	8		8	8		8	8		8	8
2		9	9		9	9		9	9		9	9		9	9		9	9
2		10	10		10	10		10	10		10	10		10	10		10	10
2		11	11		11	11		11	11		11	11		11	11		11	11
2		12	12		12	12		12	12		12	12		12	12		12	12
2		13	13		13	13		13	13		13	13		13	13		13	13
2		14	14		14	14		14	14		14	14		14	14		14	14
2		15	15		15	15		15	15		15	15		15	15		15	15
2		16	16		16	16		16	16		16	16		16	16		16	16
2		17	17		17	17		17	17		17	17		17	17		17	17
2		18	18		18	18		18	18		18	18		18	18		18	18
2		8	11		5	14		2	17		1	18
2		11	8		8	11		5	14		4	15
3		1	1		1	1		1	1		1	1		1	1		1	1
3		2	2		2	2		2	2		2	2		2	2		2	2
3		3	3		3	3		3	3		3	3		3	3		3	3
3		4	4		4	4		4	4		4	4		4	4		4	4
3		5	5		5	5		5	5		5	5		5	5		5	5
3		6	6		6	6		6	6		6	6		6	6		6	6
3		7	7		7	7		7	7		7	7		7	7		7	7
3		8	8		8	8		8	8		8	8		8	8		8	8
3		9	9		9	9		9	9		9	9		9	9		9	9
3		10	10		10	10		10	10		10	10		10	10		10	10
3		11	11		11	11		11	11		11	11		11	11		11	11
3		12	12		12	12		12	12		12	12		12	12		12	12
3		13	13		13	13		13	13		13	13		13	13		13	13
3		14	14		14	14		14	14		14	14		14	14		14	14
3		15	15		15	15		15	15		15	15		15	15		15	15
3		16	16		16	16		16	16		16	16		16	16		16	16
3		17	17		17	17		17	17		17	17		17	17		17	17
3		18	18		18	18		18	18		18	18		18	18		18	18
3		8	11		5	14		2	17		1	18		8	11		1	18
3		11	8		8	11		5	14		4	15		11	8		4	15
Covariance matrix		24.8644	24.4068		25.6881	23.5831		28.1593	21.1119		29.3492	19.922		26.5091	26.3455		28.2273	24.6273
		24.4068	24.8644		23.5831	25.6881		21.1119	28.1593		19.922	29.3492		26.3455	26.5091		24.6273	28.2273
		λ1	λ2		λ1	λ2		λ1	λ2		λ1	λ2		λ1	λ2		λ1	λ2
Eigenvalues		49.2712	0.4576		49.2712	2.1051		49.2712	7.0475		49.2712	9.4271		52.8545	0.1636		52.8545	3.6
