# Supplementary material for: Stimulus Statistics Change Sounds from Near-Indiscriminable to Hyperdiscriminable
Source: PLoS One. 2016 Aug 10;11(8):e0161001. doi: 10.1371/journal.pone.0161001 (PMC4979885; doi:10.1371/journal.pone.0161001)
Supplement: S3 Table — For 12 experiments including those in the present report, stimulus Eigenvalue, block means, overall means, and overall standard deviations are provided for Consistent and Orthogonal conditions. The second-to-last column lists pooled standard deviations across Consistent and Orthogonal conditions. The final column calculates Cohen’s effect size (d) for the difference in discriminating Consistent and Orthogonal stimuli (calculated as Consistent minus Orthogonal). Positive values indicate better performance when calculating Consistent stimuli, and negative values indicate better performance when discriminating Orthogonal stimuli. The bottom displays correlation coefficients between the λ2 and effect size for the first 10 experiments listed (where Consistent and Orthogonal stimuli are tested in every block) and across all 12 experiments (including Experiments 4 and 5 where Orthogonal stimuli were not presented in the first two testing blocks). (XLSX) [file pone.0161001.s003.xlsx]

## Sheet: S3_table
				Block 1 Mean	Block 1 Mean	Block 2 Mean	Block 2 Mean	Block 3 Mean	Block 3 Mean	Mean Across Blocks	Mean Across Blocks	Difference Across Blocks	StDev All	StDev All	All	ALL
Fig 2 Panel	Reference	λ1	λ2	Consistent	Orthogonal	Consistent	Orthogonal	Consistent	Orthogonal	Consistent	Orthogonal	Difference	Consistent	Orthogonal	Pooled StDev	Cohen's d
	[24]	41.1338	0.5704	0.646042	0.575	0.662292	0.584375	0.668958	0.65625	0.659097	0.605208	0.0538889	0.0954239	0.154465	0.128384	0.419747
	[24]	23.378	6.9146	0.620417	0.596528	0.63	0.627778	0.62625	0.649306	0.625556	0.624537	0.00101852	0.0764726	0.0845758	0.080626	0.0126326
A	[26]	49.2712	0.4576	0.669792	0.6	0.681458	0.634375	0.686667	0.646875	0.679306	0.627083	0.0522222	0.0868397	0.130727	0.110975	0.470578
	[26]	8.6897	0.931	0.660417	0.6	0.708333	0.691667	0.737083	0.766667	0.701944	0.686111	0.0158333	0.111044	0.120868	0.11606	0.136424
	[26]	44.7231	4.1538	0.626875	0.613542	0.658958	0.64375	0.660833	0.6375	0.648889	0.631597	0.0172917	0.0899989	0.103553	0.0970129	0.178241
	[26]	40.9437	1.1408	0.626667	0.588542	0.637708	0.64375	0.637083	0.607292	0.633819	0.613194	0.020625	0.0766088	0.112066	0.095989	0.214868
	[26]	25.7257	2.3894	0.6275	0.597812	0.637708	0.62	0.637083	0.621875	0.634097	0.613229	0.0208681	0.0711875	0.101265	0.0875277	0.238417
B	this ms	49.2712	2.1051	0.648958	0.653125	0.6475	0.653125	0.656458	0.665625	0.650972	0.657292	-0.00631944	0.126849	0.168918	0.149372	-0.0423067
C	this ms	49.2712	7.0475	0.617083	0.65625	0.630625	0.678125	0.632083	0.69375	0.626597	0.676042	-0.0494444	0.106828	0.184777	0.150921	-0.327617
D	this ms	49.2712	9.4271	0.6275	0.703125	0.652292	0.725	0.665208	0.734375	0.648333	0.720833	-0.0725	0.112035	0.154237	0.134798	-0.537842
E	this ms	52.8545	0.1636	0.65		0.662917		0.663333	0.628125	0.65875	0.628125	0.030625	0.103195	0.18667	0.150823	0.203053
F	this ms	52.8545	3.6	0.671581		0.687607		0.689957	0.794872	0.683048	0.794872	-0.111823	0.0908519	0.173222	0.138311	-0.808491
																Correlation (λ2, Cohen's d)
															First 10 expts. listed (Consistent/Orthogonal tested in every block)	-0.870555
															All 12 expts. Listed	-0.662662
